# Supplementary material for: Captorhinid reptiles from the lower Permian Pedra de Fogo Formation, Piauí, Brazil: the earliest herbivorous tetrapods in Gondwana
Source: PeerJ. 2020 Mar 6;8:e8719. doi: 10.7717/peerj.8719 (PMC7061909; doi:10.7717/peerj.8719)
Supplement: Supplemental Information 2 — Conservative Nexus file readable in Mesquite or equivalent programme. [file peerj-08-8719-s002.nex]

#NEXUS
[written Fri Jan 03 15:35:21 BRT 2020 by Mesquite  version 3.2 (build 801) at Logos/127.0.1.1]

BEGIN TAXA;
	DIMENSIONS NTAX=24;
	TAXLABELS
		Protorothyris Paleothyris Thuringothyris Euconcordia Romeria_prima Romeria_texana Protocaptorhinus Rhiodenticulatus Saurorictus Labidosauriscus Captorhinus_laticeps Captorhinus_aguti Captorhinus_magnus Captorhinus_kierani Labidosaurus Labidosaurikos Moradisaurus Rothianiscus Captorhinikos_valensis Gansurhinus Captorhinikos_chozaensis Reiszorhinus Opisthodontosaurus MAP_PV664 
	;

END;


BEGIN CHARACTERS;
	DIMENSIONS  NCHAR=80;
	FORMAT DATATYPE = STANDARD GAP = - MISSING = ? SYMBOLS = "  0 1 2 3 4 5 6 7 8 9 A";
	CHARSTATELABELS 
		1 'Premaxilla:' /  ventral_margin_aligned_anteroposteriorly_in_lateral_view ventral_margin_aligned_anteroventrally_in_lateral_view, 2 'Premaxilla:' /  alary_process_absent alary_process_present_on_posterodorsal_process, 3 'Premaxillary dentition:' /  first_tooth_relatively_small_relative_to_maxillary_caniniform subequal_to_maxillary_caniniform, 4 'Maxilla:' /  relatively_straight posterior_end_flexed_laterally, 5 'Maxilla:' /  'posterior-most tooth positioned at level of posterior margin of orbit' or_positioned_more_anteriorly, 6 'Maxillary dentition:' /  tooth_stations_number_30_teeth_or_more 'teeth number 18-26' 'teeth number 14-17' teeth_number_13_or_less, 7 'Teeth on maxillary dental field:' /  none less_than_40 40_or_more, 8 'Maxillary caniniform teeth:' /  present absent, 9 'Number of tooth rows in the upper jaw:' /  one two_to_four five six_or_more, 10 Bulbous_teeth_on_marginal_dentition /  absent present, 11 Marginal_dentition_crown_morphology /  'conical, recurved' 'conical, not recurved' mesodistal_ridge, 12 'Maxilla:' /  double_row_of_teeth_extend_far_anteriorly_on_tooth_row_absent double_row_of_teeth_extend_far_anteriorly_on_tooth_row_present, 13 'Dental tooth wear:' /  absent 'present, modest' 'present, saddle shaped', 14 'Lacrimal:' /  suture_with_jugal_small well_developed, 15 'Nasolacrimal suture:' /  straight interdigitating, 16 'Snout:' /  'broad, equal to or greater than 35% of skull length' 'narrow, equal to or less than 25% of skull length', 17 'Antorbital/cheek region:' /  mainly_formed_by_lacrimal_and_prefrontal mostly_formed_by_lacrimal_due_to_dorsal_expansion_of_the_bone, 18 'Prefrontal:' /  'prefrontal-nasal suture shorter than lacrimal-nasal suture' 'prefrontal-nasal suture longer than lacrimal-nasal suture', 19 'Frontal:' /  'anterior process short, less than 40% of the frontal sagittal length' 'anterior process long, approximately 55% of the frontal sagittal length', 20 'Jugal:' /  'subtemporal process dorsoventrally low, equal to or less than 25% of skull height through orbital midpoint' 'subtemporal process dorsoventrally deep, at least 40% of skull height through orbit', 21 'Jugal:' /  anterior_extent_ends_posterior_to_anterior_orbital_margin anterior_extent_reaches_beyond_anterior_orbital_margin, 22 'Jugal:' /  postorbital_extent_shorter_than_remaining_anterior_extent postorbital_extent_equal_or_longer, 23 'Quadratojugal:' /  anteroposteriorly_elongate 'short, not extending anteriorly beyond midpoint of postorbital margin', 24 'Quadratojugal:' /  acuminate_anteriorly 'square-tipped anteriorly', 25 'Quadratojugal:' /  expanded_dorsally posteriorly_straight_or_decreasing_in_height, 26 'Quadratojugal:' /  'maximum height approximately equal to one-third or less that of squamosal' nearly_equal_to_half_of_squamosal_height, 27 'Postorbital cheek:' /  relatively_straight moderately_expanded_laterally greatly_expanded_laterally, 28 'Parietal:' /  distinct_anterolateral_process_present_that_partially_separates_postfrontal_and_postorbital does_not_strongly_project_between_postfrontal_and_postorbital, 29 'Pineal foramen:' /  positioned_at_midpoint_of_interparietal_suture anterior_to_midpoint_of_interparietal_suture posterior_to_midpoint_of_interparietal_suture, 30 'Sculpturing:' /  'light, with tiny pits and furrows, ridges low or absent' 'moderate, with only small honeycombing pits or grooves' 'coarse, with pits and grooves with notably larger, randomly positioned pits on posterior skull table', 31 'Supratemporal:' /  'obliquely oriented into anteromedial direction, thereby lying within a facet of the parietal' positioned_mediolaterally_at_the_posterior_edge_of_the_parietal, 32 'Supratemporal:' /  'small, slender element' 'large, contributing to skull table', 33 'Supratemporal-postparietal contact:' /  tenuous_or_absent well_developed, 34 'Postparietal:' /  'contacts mate dorsally only, postparietals separated slightly ventrally by supraoccipital' contacts_mate_fully_along_height, 35 'Postparietal:' /  transversely_short_with_tabular_present transversely_elongate_with_tabular_absent, 36 'Postparietal:' /  contribution_to_skull_table_absent_or_forms_only_narrow_edge 'contribution to skull table large, forming sculptured posterior portion of skull table', 37 'Skull table occipital margin:' /  embayed_bilaterally straight with_single_median_embayment, 38 'Vomer:' /  denticulated edentulous, 39 'Vomer-pterygoid contact:' /  'extensive, at least 50% median border of vomer' 'short, no more than 33% median border of vomer', 40 'Palatine:' /  denticulated edentulous, 41 'Jugal/ectopterygoid:' /  ectopterygoid_present_and_alary_process_absent 'ectopterygoid absent and alary process present, but no higher than the midpoint of the suborbital process of the jugal and distinct from the orbital margin' 'ectopterygoid absent and alary process present and positioned dorsally on the medial surface of the jugal, flush with orbital margin', 42 'Dentition on palatal ramus of pterygoid:' /  present greatly_reduced_or_absent, 43 'Pterygoid:' /  transverse_flange_dentition_consists_of_shagreen_of_denticles transverse_flange_dentition_consists_of_at_least_one_row_of_functional_teeth transverse_flange_dentition_absent, 44 'Pterygoid:' /  'transverse flange broad-based and distinctly angular in ventral view' 'transverse flange narrow and tongue-like in ventral view', 45 'Suborbital foramen:' /  absent present anteroposteriorly_elongate, 46 'Parasphenoid:' /  cultriform_process_extends_anteriorly cultriform_process_extends_slightly_dorsally_at_roughly_15o_to_the_basal_plane cultriform_process_extends_anterodorsally_at_more_than_45o_to_the_basal_plane, 47 'Parasphenoid:' /  edentulous denticulated, 48 'Parasphenoid:' /  deep_ventral_groove_between_cristae_ventrolateralis_absent deep_ventral_groove_between_cristae_ventrolateralis_present, 49 'Parasphenoid:' /  'posterolateral wing narrow, meets narrow head of stapes' 'wing broad, meets large head of stapes, in an elongate, nearly parasagittal suture', 50 'Opisthotic:' /  'paroccipital process long, extending near to medial edge of squamosal' 'process short, extending only slightly beyond body of opisthotic', 51 'Paroccipital process:' /  broad narrow, 52 'Stapes:' /  distal_process_short distal_process_elongate, 53 'Supraoccipital:' /  slopes_anterodorsally aligned_vertically_or_slopes_posterodorsally, 54 'Supraoccipital:' /  lateral_ascending_processes_account_for_half_or_less_height_of_bone 'lateral ascending processes account two-thirds or more height of the bone', 55 'Occipital condyle:' /  at_level_of_quadrate_condyles immediately_anterior_to_condyles, 56 'Exoccipital:' /  lateral_process_on_dorsal_ramus_absent lateral_process_present, 57 'Dentary:' /  'Anterior dentary teeth: teeth uniformly small' multiple_enlarged_teeth_present_anteriorly single_enlarged_tooth_present_anteriorly, 58 'Dentary:' /  first_tooth_oriented_mainly_vertically first_tooth_leans_strongly_anteriorly, 59 'Mandibular ramus:' /  relatively_straight_in_ventral_view sigmoidal_in_ventral_view, 60 'Mandibular ramus:' /  'narrow, 8% or less of total jaw length' 'broad, no less than 14% of total jaw length', 61 'Mandibular ramus:' /  posterior_end_rectilinear_in_lateral_view or_acuminate_in_lateral_view, 62 'Mandibular ramus:' /  lateral_shelf_absent lateral_shelf_present_below_coronoid_process, 63 'Coronoid:' /  anterior_process_short elongate, 64 'Meckelian foramen:' /  'small, anteroposterior length roughly 9% or less of total jaw length' 'large, anteroposterior length greater than or equal to 14% of total jaw length', 65 'Coronoid:' /  'posterodorsal process slender, forms dorsal-most quarter of lateral wall of adductor fossa' 'posterodorsal process deep, forms dorsal-most third of lateral wall of adductor fossa', 66 'Retroarticular process:' /  absent present_and_broader_transversely_than_long present_and_longer_anteroposteriorly_than_broad, 67 'Dorsal neural arches:' /  narrow lateral_expansion_present or_exaggerated_lateral_expansion_swelling_present, 68 'Neural spines of dorsal vertebrae:' /  height_or_shape_alternation_absent height_or_shape_alternation_present, 69 'Anterior dorsal centra:' /  strongly_ventrolaterally_constricted not_strongly_ventrolaterally_constricted, 70 'Sacral ribs:' /  first_and_second_sacral_rib_roughly_equal_in_size first_sacral_rib_larger_than_second_rib, 71 'Ilium:' /  iliac_blade_expanded_dorsally iliac_blade_narrow_dorsally, 72 'Stylo- and zeugopodium:' /  shaft_slender_and_heads_only_moderately_expanded 'shaft massive and with proximal and distal heads significantly expanded, resulting in an overall stout impression', 73 'Humerus:' /  supinator_process_parallel_to_shaft supinator_process_absent, 74 'Manus and pes:' /  elements_long_and_slender elements_short_and_broad, 75 'Fourth metatarsal:' /  less_than_half_the_length_of_tibia more_than_half_the_length_of_tibia, 76 'First metacarpal:' /  more_than_half_the_length_of_fourth_metacarpal less_than_half_the_length_of_fourth_metacarpal, 77 Dentary_lingual_shelf /  absent_or_weak well_developed, 78 'Diastema:' /  absent present, 79 'jaw sculpturing:' /  weak_or_absent 'well developed, covering most of the jaw' 'well developed, being more developed on the posterior half of the jaw', 80 sigmoidal_step_on_lateral_surface_of_posterior_portion_of_the_jaw /  absent present ; 
	MATRIX
	Protorothyris             0000000000000000000000000000000000000000000000000000000000000000000000?000??0000
	Paleothyris               000000000000000001000000100120000100000000000010?0000000000000???000001000110000
	Thuringothyris            00000101000001001100101010001000000000000000100000000000??000????0000??101110?00
	Euconcordia               01001100000001101100110??0001000011000?000001010?000000?000000???0???????????000
	Romeria_prima             11110100000001000000011000010?00011001?0??0?100000010?0?100000???0?1?1?1?1??0?00
	Romeria_texana            1111010000000??00100011000001?0001100100?00010?0?0?10?00100000???0??????????0???
	Protocaptorhinus          111101000000011000001110?001101000101???1?0010?0??01000??00000???111??1111??0??0
	Rhiodenticulatus          11010100000001101100110110001???00101?101000100000?1?0001000001???1?10?111??0000
	Saurorictus               ?1111100000001?001001001100100???010????????1???????0???100???????????????????00
	Labidosauriscus           1111120000200110000010????1?10??????2110200121110??1????100011100???????????0010
	Captorhinus_laticeps      11111100002001100000110110101110001021102001110100010000110010100111110111000010
	Captorhinus_aguti         1111111012201110000011011010111000102110200111(0 1)100010000110010100211110111000010
	Captorhinus_magnus        11111100022001100000110110101110001021102001?1010001000011001010?2111??111??0010
	Captorhinus_kierani       111111100?20011000001101101011100010210020011111000100001?001?10?1??????????0010
	Labidosaurus              11111101002001010011110110101210101021100001120100111110111111111111110111010010
	Labidosaurikos            111112213211210100111101111112111011211111111201101111102?11110111??????????1?21
	Moradisaurus              1?110220321011?01??1??????2?12?1???1111111112201111?1101211111011121???1?10?1010
	Rothianiscus              1?11031122112??1????1????12?12?1????1111?1212?01????????2?111????1211????1??1?10
	Captorhinikos_valensis    ?????12122102????????????????????????????000????????????2?????????21?????????01?
	Gansurhinus               1??1?32122100??????????????????????????????????1???????1??????????211???1????1??
	Captorhinikos_chozaensis  11111111101011?00?0?0?????1?11?????????01001??0????1??1?201011???11?110101?01010
	Reiszorhinus              1111010000000100000011001000110001101??????????????1000?10010?11?0??????????0?20
	Opisthodontosaurus        ??011300021001?????00110?01010???????0?0200010010??1????01000110101?0??110??0000
	MAP_PV664                 ?????3???2(1 2)?????????????????????????????????????????????20??10???2???????????121

;

END;
BEGIN ASSUMPTIONS;
	TYPESET * UNTITLED   =  unord:  1 -  80;

END;

BEGIN NOTES;

	SUT   TAXON = 14 NAME = color INTEGER = 4;
	SUT   TAXON = 19 NAME = color INTEGER = 4;
	SUT   TAXON = 21 NAME = color INTEGER = 4;

	SU  T = 14 C = 1 N = color I = 4;
	SU  T = 19 C = 1 N = color I = 4;
	SU  T = 21 C = 1 N = color I = 4;

	SU  T = 14 C = 2 N = color I = 4;
	SU  T = 19 C = 2 N = color I = 4;
	SU  T = 21 C = 2 N = color I = 4;

	SU  T = 14 C = 3 N = color I = 4;
	SU  T = 19 C = 3 N = color I = 4;
	SU  T = 21 C = 3 N = color I = 4;

	SU  T = 14 C = 4 N = color I = 4;
	SU  T = 19 C = 4 N = color I = 4;
	SU  T = 21 C = 4 N = color I = 4;

	SU  T = 14 C = 5 N = color I = 4;
	SU  T = 19 C = 5 N = color I = 4;
	SU  T = 21 C = 5 N = color I = 4;

	SU  T = 14 C = 6 N = color I = 4;
	SU  T = 19 C = 6 N = color I = 4;
	SU  T = 21 C = 6 N = color I = 4;
	TEXT   TAXON = 24 CHARACTER = 6 TEXT = 'Based on lower dentition (correlated with upper dentition).';

	SU  T = 14 C = 7 N = color I = 4;
	SU  T = 19 C = 7 N = color I = 4;
	SU  T = 21 C = 7 N = color I = 4;

	SU  T = 14 C = 8 N = color I = 4;
	SU  T = 19 C = 8 N = color I = 4;
	SU  T = 21 C = 8 N = color I = 4;

	SU  T = 14 C = 9 N = color I = 4;
	SU  T = 19 C = 9 N = color I = 4;
	SU  T = 21 C = 9 N = color I = 4;
	SU  T = 24 C = 9 N = color I = 4;

	TEXT   CHARACTER = 10 TEXT = new_character;
	SU  C = 10 N = color I = 4;
	SU  T = 1 C = 10 N = color I = 4;
	SU  T = 2 C = 10 N = color I = 4;
	SU  T = 3 C = 10 N = color I = 4;
	SU  T = 4 C = 10 N = color I = 4;
	SU  T = 5 C = 10 N = color I = 4;
	SU  T = 6 C = 10 N = color I = 4;
	SU  T = 7 C = 10 N = color I = 4;
	SU  T = 8 C = 10 N = color I = 4;
	SU  T = 9 C = 10 N = color I = 4;
	SU  T = 10 C = 10 N = color I = 4;
	SU  T = 11 C = 10 N = color I = 4;
	SU  T = 12 C = 10 N = color I = 4;
	SU  T = 13 C = 10 N = color I = 4;
	SU  T = 14 C = 10 N = color I = 4;
	SU  T = 15 C = 10 N = color I = 4;
	SU  T = 16 C = 10 N = color I = 4;
	SU  T = 17 C = 10 N = color I = 4;
	SU  T = 18 C = 10 N = color I = 4;
	SU  T = 19 C = 10 N = color I = 4;
	SU  T = 20 C = 10 N = color I = 4;
	SU  T = 21 C = 10 N = color I = 4;
	SU  T = 22 C = 10 N = color I = 4;
	SU  T = 23 C = 10 N = color I = 4;
	SU  T = 24 C = 10 N = color I = 4;

	TEXT   CHARACTER = 11 TEXT = new_character;
	SU  C = 11 N = color I = 4;
	SU  T = 1 C = 11 N = color I = 4;
	SU  T = 2 C = 11 N = color I = 4;
	SU  T = 3 C = 11 N = color I = 4;
	SU  T = 4 C = 11 N = color I = 4;
	SU  T = 5 C = 11 N = color I = 4;
	SU  T = 6 C = 11 N = color I = 4;
	SU  T = 7 C = 11 N = color I = 4;
	SU  T = 8 C = 11 N = color I = 4;
	SU  T = 9 C = 11 N = color I = 4;
	SU  T = 10 C = 11 N = color I = 4;
	SU  T = 11 C = 11 N = color I = 4;
	SU  T = 12 C = 11 N = color I = 4;
	SU  T = 13 C = 11 N = color I = 4;
	SU  T = 14 C = 11 N = color I = 4;
	SU  T = 15 C = 11 N = color I = 4;
	SU  T = 16 C = 11 N = color I = 4;
	SU  T = 17 C = 11 N = color I = 4;
	SU  T = 18 C = 11 N = color I = 4;
	SU  T = 19 C = 11 N = color I = 4;
	SU  T = 20 C = 11 N = color I = 4;
	TEXT   TAXON = 21 CHARACTER = 11 TEXT = based_on_Jung_2018;
	SU  T = 21 C = 11 N = color I = 4;
	SU  T = 22 C = 11 N = color I = 4;
	SU  T = 23 C = 11 N = color I = 4;
	SU  T = 24 C = 11 N = color I = 4;

	SU  T = 14 C = 12 N = color I = 4;
	SU  T = 19 C = 12 N = color I = 4;
	SU  T = 21 C = 12 N = color I = 4;

	SU  T = 14 C = 13 N = color I = 4;
	SU  T = 19 C = 13 N = color I = 4;
	SU  T = 21 C = 13 N = color I = 4;

	SU  T = 14 C = 14 N = color I = 4;
	SU  T = 19 C = 14 N = color I = 4;
	SU  T = 21 C = 14 N = color I = 4;

	SU  T = 14 C = 15 N = color I = 4;
	SU  T = 19 C = 15 N = color I = 4;
	SU  T = 21 C = 15 N = color I = 4;

	SU  T = 14 C = 16 N = color I = 4;
	SU  T = 19 C = 16 N = color I = 4;
	SU  T = 21 C = 16 N = color I = 4;

	SU  T = 14 C = 17 N = color I = 4;
	SU  T = 19 C = 17 N = color I = 4;
	SU  T = 21 C = 17 N = color I = 4;

	SU  T = 14 C = 18 N = color I = 4;
	SU  T = 19 C = 18 N = color I = 4;
	SU  T = 21 C = 18 N = color I = 4;

	SU  T = 14 C = 19 N = color I = 4;
	SU  T = 19 C = 19 N = color I = 4;
	SU  T = 21 C = 19 N = color I = 4;

	SU  T = 14 C = 20 N = color I = 4;
	SU  T = 19 C = 20 N = color I = 4;
	SU  T = 21 C = 20 N = color I = 4;

	TEXT   TAXON = 11 CHARACTER = 21 TEXT = Modified_based_on_Heaton_1977;
	SU  T = 11 C = 21 N = color I = 4;
	SU  T = 14 C = 21 N = color I = 4;
	SU  T = 19 C = 21 N = color I = 4;
	SU  T = 21 C = 21 N = color I = 4;

	SU  C = 22 N = color I = 17;
	SU  T = 1 C = 22 N = color I = 4;
	SU  T = 2 C = 22 N = color I = 4;
	SU  T = 3 C = 22 N = color I = 4;
	SU  T = 4 C = 22 N = color I = 4;
	SU  T = 5 C = 22 N = color I = 4;
	SU  T = 6 C = 22 N = color I = 4;
	SU  T = 7 C = 22 N = color I = 4;
	SU  T = 8 C = 22 N = color I = 4;
	SU  T = 9 C = 22 N = color I = 4;
	SU  T = 10 C = 22 N = color I = 4;
	SU  T = 11 C = 22 N = color I = 4;
	SU  T = 12 C = 22 N = color I = 4;
	SU  T = 13 C = 22 N = color I = 4;
	SU  T = 14 C = 22 N = color I = 4;
	SU  T = 15 C = 22 N = color I = 4;
	SU  T = 16 C = 22 N = color I = 4;
	SU  T = 17 C = 22 N = color I = 4;
	SU  T = 18 C = 22 N = color I = 4;
	SU  T = 19 C = 22 N = color I = 4;
	SU  T = 20 C = 22 N = color I = 4;
	SU  T = 21 C = 22 N = color I = 4;
	SU  T = 22 C = 22 N = color I = 4;
	SU  T = 23 C = 22 N = color I = 4;
	SU  T = 24 C = 22 N = color I = 4;

	SU  T = 14 C = 23 N = color I = 4;
	SU  T = 19 C = 23 N = color I = 4;
	SU  T = 21 C = 23 N = color I = 4;

	SU  T = 14 C = 24 N = color I = 4;
	SU  T = 19 C = 24 N = color I = 4;
	SU  T = 21 C = 24 N = color I = 4;

	SU  T = 14 C = 25 N = color I = 4;
	SU  T = 19 C = 25 N = color I = 4;
	SU  T = 21 C = 25 N = color I = 4;

	SU  T = 14 C = 26 N = color I = 4;
	SU  T = 19 C = 26 N = color I = 4;
	SU  T = 21 C = 26 N = color I = 4;

	SU  T = 14 C = 27 N = color I = 4;
	SU  T = 19 C = 27 N = color I = 4;
	SU  T = 21 C = 27 N = color I = 4;

	SU  T = 14 C = 28 N = color I = 4;
	SU  T = 19 C = 28 N = color I = 4;
	SU  T = 21 C = 28 N = color I = 4;

	SU  T = 14 C = 29 N = color I = 4;
	SU  T = 19 C = 29 N = color I = 4;
	SU  T = 21 C = 29 N = color I = 4;

	TEXT   CHARACTER = 30 TEXT = Redefined;
	SU  C = 30 N = color I = 4;
	SU  T = 1 C = 30 N = color I = 4;
	SU  T = 2 C = 30 N = color I = 4;
	SU  T = 3 C = 30 N = color I = 4;
	SU  T = 4 C = 30 N = color I = 4;
	SU  T = 5 C = 30 N = color I = 4;
	SU  T = 6 C = 30 N = color I = 4;
	SU  T = 7 C = 30 N = color I = 4;
	SU  T = 8 C = 30 N = color I = 4;
	SU  T = 9 C = 30 N = color I = 4;
	SU  T = 10 C = 30 N = color I = 4;
	SU  T = 11 C = 30 N = color I = 4;
	SU  T = 12 C = 30 N = color I = 4;
	SU  T = 13 C = 30 N = color I = 4;
	SU  T = 14 C = 30 N = color I = 4;
	SU  T = 15 C = 30 N = color I = 4;
	SU  T = 16 C = 30 N = color I = 4;
	SU  T = 17 C = 30 N = color I = 4;
	SU  T = 18 C = 30 N = color I = 4;
	SU  T = 19 C = 30 N = color I = 4;
	SU  T = 20 C = 30 N = color I = 4;
	SU  T = 21 C = 30 N = color I = 4;
	SU  T = 22 C = 30 N = color I = 4;
	SU  T = 23 C = 30 N = color I = 4;
	SU  T = 24 C = 30 N = color I = 4;

	SU  T = 14 C = 31 N = color I = 4;
	SU  T = 19 C = 31 N = color I = 4;
	SU  T = 21 C = 31 N = color I = 4;

	SU  T = 14 C = 32 N = color I = 4;
	SU  T = 19 C = 32 N = color I = 4;
	SU  T = 21 C = 32 N = color I = 4;

	SU  T = 14 C = 33 N = color I = 4;
	SU  T = 19 C = 33 N = color I = 4;
	SU  T = 21 C = 33 N = color I = 4;

	SU  T = 14 C = 34 N = color I = 4;
	SU  T = 19 C = 34 N = color I = 4;
	SU  T = 21 C = 34 N = color I = 4;

	SU  T = 14 C = 35 N = color I = 4;
	SU  T = 19 C = 35 N = color I = 4;
	SU  T = 21 C = 35 N = color I = 4;

	SU  T = 14 C = 36 N = color I = 4;
	SU  T = 19 C = 36 N = color I = 4;
	SU  T = 21 C = 36 N = color I = 4;

	SU  T = 14 C = 37 N = color I = 4;
	SU  T = 19 C = 37 N = color I = 4;
	SU  T = 21 C = 37 N = color I = 4;

	SU  T = 14 C = 38 N = color I = 4;
	SU  T = 19 C = 38 N = color I = 4;
	SU  T = 21 C = 38 N = color I = 4;

	SU  T = 14 C = 39 N = color I = 4;
	SU  T = 19 C = 39 N = color I = 4;
	SU  T = 21 C = 39 N = color I = 4;

	SU  T = 14 C = 40 N = color I = 4;
	SU  T = 19 C = 40 N = color I = 4;
	SU  T = 21 C = 40 N = color I = 4;

	SU  T = 14 C = 41 N = color I = 4;
	TEXT   TAXON = 15 CHARACTER = 41 TEXT = 'corrected, based on Modesto et al 2007';
	SU  T = 15 C = 41 N = color I = 4;
	SU  T = 19 C = 41 N = color I = 4;
	SU  T = 21 C = 41 N = color I = 4;

	SU  T = 14 C = 42 N = color I = 4;
	SU  T = 19 C = 42 N = color I = 4;
	SU  T = 21 C = 42 N = color I = 4;

	SU  T = 14 C = 43 N = color I = 4;
	SU  T = 19 C = 43 N = color I = 4;
	SU  T = 21 C = 43 N = color I = 4;

	SU  T = 14 C = 44 N = color I = 4;
	SU  T = 19 C = 44 N = color I = 4;
	SU  T = 21 C = 44 N = color I = 4;

	SU  T = 14 C = 45 N = color I = 4;
	SU  T = 19 C = 45 N = color I = 4;
	SU  T = 21 C = 45 N = color I = 4;

	SU  T = 14 C = 46 N = color I = 4;
	SU  T = 19 C = 46 N = color I = 4;
	SU  T = 21 C = 46 N = color I = 4;

	SU  T = 14 C = 47 N = color I = 4;
	SU  T = 19 C = 47 N = color I = 4;
	SU  T = 21 C = 47 N = color I = 4;

	SU  T = 14 C = 48 N = color I = 4;
	SU  T = 19 C = 48 N = color I = 4;
	SU  T = 21 C = 48 N = color I = 4;

	SU  T = 14 C = 49 N = color I = 4;
	SU  T = 19 C = 49 N = color I = 4;
	SU  T = 21 C = 49 N = color I = 4;

	SU  T = 14 C = 50 N = color I = 4;
	SU  T = 19 C = 50 N = color I = 4;
	SU  T = 21 C = 50 N = color I = 4;

	SU  T = 14 C = 51 N = color I = 4;
	SU  T = 19 C = 51 N = color I = 4;
	SU  T = 21 C = 51 N = color I = 4;

	SU  T = 14 C = 52 N = color I = 4;
	SU  T = 19 C = 52 N = color I = 4;
	SU  T = 21 C = 52 N = color I = 4;

	SU  T = 14 C = 53 N = color I = 4;
	SU  T = 19 C = 53 N = color I = 4;
	SU  T = 21 C = 53 N = color I = 4;

	SU  T = 14 C = 54 N = color I = 4;
	SU  T = 19 C = 54 N = color I = 4;
	SU  T = 21 C = 54 N = color I = 4;

	SU  T = 14 C = 55 N = color I = 4;
	SU  T = 19 C = 55 N = color I = 4;
	SU  T = 21 C = 55 N = color I = 4;

	SU  T = 14 C = 56 N = color I = 4;
	SU  T = 19 C = 56 N = color I = 4;
	SU  T = 21 C = 56 N = color I = 4;

	SU  T = 14 C = 57 N = color I = 4;
	SU  T = 19 C = 57 N = color I = 4;
	SU  T = 21 C = 57 N = color I = 4;

	SU  T = 14 C = 58 N = color I = 4;
	SU  T = 19 C = 58 N = color I = 4;
	SU  T = 21 C = 58 N = color I = 4;

	SU  T = 14 C = 59 N = color I = 4;
	SU  T = 19 C = 59 N = color I = 4;
	SU  T = 21 C = 59 N = color I = 4;

	SU  T = 14 C = 60 N = color I = 4;
	SU  T = 19 C = 60 N = color I = 4;
	SU  T = 21 C = 60 N = color I = 4;

	SU  T = 14 C = 61 N = color I = 4;
	SU  T = 19 C = 61 N = color I = 4;
	SU  T = 21 C = 61 N = color I = 4;

	SU  T = 14 C = 62 N = color I = 4;
	SU  T = 19 C = 62 N = color I = 4;
	SU  T = 21 C = 62 N = color I = 4;
	SU  T = 24 C = 62 N = color I = 4;

	SU  T = 10 C = 63 N = color I = 4;
	SU  T = 14 C = 63 N = color I = 4;
	SU  T = 19 C = 63 N = color I = 4;
	SU  T = 21 C = 63 N = color I = 4;

	SU  T = 14 C = 64 N = color I = 4;
	SU  T = 19 C = 64 N = color I = 4;
	SU  T = 21 C = 64 N = color I = 4;

	SU  T = 14 C = 65 N = color I = 4;
	SU  T = 19 C = 65 N = color I = 4;
	SU  T = 21 C = 65 N = color I = 4;

	TEXT   TAXON = 11 CHARACTER = 66 TEXT = modified_following_deBraga_et_al_2019;
	SU  T = 11 C = 66 N = color I = 4;
	SU  T = 14 C = 66 N = color I = 4;
	SU  T = 19 C = 66 N = color I = 4;
	SU  T = 21 C = 66 N = color I = 4;

	SU  T = 14 C = 67 N = color I = 4;
	SU  T = 19 C = 67 N = color I = 4;
	SU  T = 21 C = 67 N = color I = 4;

	SU  T = 14 C = 68 N = color I = 4;
	SU  T = 19 C = 68 N = color I = 4;
	SU  T = 21 C = 68 N = color I = 4;

	SU  T = 14 C = 69 N = color I = 4;
	SU  T = 19 C = 69 N = color I = 4;
	SU  T = 21 C = 69 N = color I = 4;

	SU  T = 14 C = 70 N = color I = 4;
	SU  T = 19 C = 70 N = color I = 4;
	SU  T = 21 C = 70 N = color I = 4;

	SU  T = 14 C = 71 N = color I = 4;
	SU  T = 19 C = 71 N = color I = 4;
	SU  T = 21 C = 71 N = color I = 4;

	SU  T = 14 C = 72 N = color I = 4;
	SU  T = 19 C = 72 N = color I = 4;
	SU  T = 21 C = 72 N = color I = 4;

	SU  T = 14 C = 73 N = color I = 4;
	SU  T = 19 C = 73 N = color I = 4;
	SU  T = 21 C = 73 N = color I = 4;

	SU  T = 14 C = 74 N = color I = 4;
	SU  T = 19 C = 74 N = color I = 4;
	SU  T = 21 C = 74 N = color I = 4;

	SU  T = 14 C = 75 N = color I = 4;
	SU  T = 19 C = 75 N = color I = 4;
	SU  T = 21 C = 75 N = color I = 4;

	SU  T = 14 C = 76 N = color I = 4;
	SU  T = 19 C = 76 N = color I = 4;
	SU  T = 21 C = 76 N = color I = 4;

	TEXT   CHARACTER = 77 TEXT = new_character;
	SU  C = 77 N = color I = 4;
	SU  T = 1 C = 77 N = color I = 4;
	SU  T = 2 C = 77 N = color I = 4;
	SU  T = 3 C = 77 N = color I = 4;
	SU  T = 4 C = 77 N = color I = 4;
	SU  T = 5 C = 77 N = color I = 4;
	SU  T = 6 C = 77 N = color I = 4;
	SU  T = 7 C = 77 N = color I = 4;
	SU  T = 8 C = 77 N = color I = 4;
	SU  T = 9 C = 77 N = color I = 4;
	SU  T = 10 C = 77 N = color I = 4;
	SU  T = 11 C = 77 N = color I = 4;
	SU  T = 12 C = 77 N = color I = 4;
	SU  T = 13 C = 77 N = color I = 4;
	SU  T = 14 C = 77 N = color I = 4;
	SU  T = 15 C = 77 N = color I = 4;
	SU  T = 16 C = 77 N = color I = 4;
	SU  T = 17 C = 77 N = color I = 4;
	SU  T = 18 C = 77 N = color I = 4;
	SU  T = 19 C = 77 N = color I = 4;
	SU  T = 20 C = 77 N = color I = 4;
	SU  T = 21 C = 77 N = color I = 4;
	SU  T = 22 C = 77 N = color I = 4;
	SU  T = 23 C = 77 N = color I = 4;
	SU  T = 24 C = 77 N = color I = 4;

	TEXT   CHARACTER = 78 TEXT = new_character;
	SU  T = 14 C = 78 N = color I = 4;
	SU  T = 19 C = 78 N = color I = 4;
	SU  T = 21 C = 78 N = color I = 4;

	TEXT   CHARACTER = 79 TEXT = new_character;
	SU  T = 14 C = 79 N = color I = 4;
	SU  T = 19 C = 79 N = color I = 4;
	SU  T = 21 C = 79 N = color I = 4;

	TEXT   CHARACTER = 80 TEXT = new_character;
	SU  T = 14 C = 80 N = color I = 4;
	SU  T = 15 C = 80 N = color I = 4;
	SU  T = 16 C = 80 N = color I = 4;
	SU  T = 19 C = 80 N = color I = 4;
	SU  T = 21 C = 80 N = color I = 4;

	AN C = 3  A = 0 DC = 2017.10.28.20.48.44 DM = 2017.10.28.20.48.50 ID = 015f65d11ca42 I = _ TF = (CM 'In taxa lacking maxillary caniniforms, state 1 applies when the first premaxillary tooth is the largest marginal tooth present.') ;

	AN C = 6  A = 0 DC = 2017.10.28.20.53.12 DM = 2017.10.28.20.53.27 ID = 015f65d533a93 I = _ TF = (CM 'For multiple-rowed taxa, only those teeth with unobstructed profiles when viewed laterally are considered.') ;

	AN C = 36  A = 0 DC = 2017.10.28.20.54.36 DM = 2017.10.28.20.54.40 ID = 015f65d67c714 I = _ TF = (CM 'Definition modified from Reisz et al. (2011) for clarity.') ;

	AN C = 73  A = 0 DC = 2017.10.28.22.9.23 DM = 2017.10.28.22.9.59 ID = 015f661af36e5 I = _ TF = (CM 'Modified slightly from Modesto et al. (2014)') TF = (R 'Modesto et al (accepted)');

	AN T = 11 C = 39  A = 0 DC = 2017.10.28.20.48.2 DM = 2017.10.28.20.48.10 ID = 015f65d07c0f1 I = _ TF = (CM 'In taxa lacking maxillary caniniforms, state 1 applies when the first premaxillary tooth is the largest marginal tooth present.') ;

END;

BEGIN MESQUITECHARMODELS;
	ProbModelSet * UNTITLED   =  'Mk1 (est.)':  1 -  80;
END;
