# Supplementary material for: Captorhinid reptiles from the lower Permian Pedra de Fogo Formation, Piauí, Brazil: the earliest herbivorous tetrapods in Gondwana
Source: PeerJ. 2020 Mar 6;8:e8719. doi: 10.7717/peerj.8719 (PMC7061909; doi:10.7717/peerj.8719)
Supplement: Supplemental Information 3 — Trees generated by implied weighting analysis (Newick format). [file peerj-08-8719-s003.tre]

tread 'tree(s) from TNT, for data in captorhinid matrix.tnt'
(0 (1 (2 (3 (22 (7 ((21 (4 5 ))(6 (8 (13 ((9 (20 (14 (18 ((15 19 23 )(16 17 ))))))(10 (11 12 )))))))))))))*
(0 (1 (2 (3 (22 (7 ((21 (4 5 ))(6 (8 (13 ((9 (20 (14 (18 ((15 23 )(16 17 19 ))))))(10 (11 12 )))))))))))))*
(0 (1 (2 (3 (22 (7 ((21 (4 5 ))(6 (8 (13 ((9 (14 (20 (18 ((15 19 23 )(16 17 ))))))(10 (11 12 )))))))))))))*
(0 (1 (2 (3 (22 (7 ((21 (4 5 ))(6 (8 (13 ((9 (14 (20 (18 ((15 23 )(16 17 19 ))))))(10 (11 12 )))))))))))));
proc/;
